# Supplementary material for: Altered expression of genes related to innate antifungal immunity in the absence of galectin-3
Source: Virulence. 2021 Mar 29;12(1):981–8. doi: 10.1080/21505594.2021.1903212 (PMC8009118; doi:10.1080/21505594.2021.1903212)
Supplement: Supplemental Material [file KVIR_A_1903212_SM1221.zip]

Archive with 6 entries (6 files):
- Document.rtf
- Supplementary Table S1.xlsx
- Supplementary Table S2.xlsx
- Supplementary Table S3.xlsx
- Supplementary Table S4.xlsx
- Supplementary Table S5.xlsx
