# Supplementary material for: Altered expression of genes related to innate antifungal immunity in the absence of galectin-3
Source: Virulence. 2021 Mar 29;12(1):981–8. doi: 10.1080/21505594.2021.1903212 (PMC8009118; doi:10.1080/21505594.2021.1903212)
Supplement: Supplemental Material [file KVIR_A_1903212_SM1221.zip › Supplementary Table S1.xlsx]

## Sheet: Genes
Table S1. Genes analyzed using The Mouse Antifungal Response RT² Profiler PCR Array Kit (Qiagen Cat# PAMM-147Z)
Gene	RefSeq Number	Fungal pattern recognition receptors (PRRs)	Signal Transduction	Inflammation	Phagocytosis	Genes of general innate response important in pathogenic fungi
bcl10	NM_009740		Dectin-1 and NF-κβ signaling
c3	NM_009778		Complement signaling	Inflammation	Phagocytosis	Aspergillus fumigatus, Cryptococcus neoformans
c5ar1	NM_007577		Complement signaling
card9	NM_001037747		Dectin-1 signaling and NF-κβ signaling,
casp1	NM_009807		NF-κβ signaling			Aspergillus fumigatus
casp8	NM_009812		NF-κβ signaling			Aspergillus fumigatus
ccl12	NM_011331			Inflammation		Candida albicans, Aspergillus fumigatus, Cryptococcus neoformans
ccl20	NM_016960			Inflammation		Candida albicans, Aspergillus fumigatus
ccl5	NM_013653			Inflammation		Candida albicans, Aspergillus fumigatus
ccr1	NM_009912			Inflammation		Candida albicans, Aspergillus fumigatus
ccr5	NM_009917			Inflammation		Aspergillus fumigatus
cd14	NM_009841		Toll-Like receptor (TLR) signaling	Inflammation	Phagocytosis	Candida albicans, Aspergillus fumigatus
cd207	NM_144943	Mannose/chitin receptors
cd209a	NM_133238	Mannose/chitin receptors				Candida albicans
cd36	NM_007643	Beta-glucan receptors			Phagocytosis
cd40	NM_011611		NF-κβ signaling	Inflammation		Aspergillus fumigatus, Cryptococcus neoformans
cd5	NM_007650	Beta-glucan receptors				Cryptococcus neoformans
cd83	NM_009856					Candida albicans, Aspergillus fumigatus
chia1	NM_023186	Mannose/chitin receptors
clec4n	NM_020001	Mannose/chitin receptors				Candida albicans, Aspergillus fumigatus
clec7a	NM_020008	Beta-glucan receptors	Dectin-1 signaling	Inflammation	Phagocytosis	Candida albicans, Aspergillus fumigatus
colec12	NM_130449	Other standard fungal recognition receptors			Phagocytosis
csf2	NM_009969					Candida albicans, Aspergillus fumigatus
csf3	NM_009971					Candida albicans, Aspergillus fumigatus
cxcl1	NM_008176			Inflammation		Candida albicans, Aspergillus fumigatus
cxcl10	NM_021274			Inflammation		Candida albicans, Aspergillus fumigatus
cxcl11	NM_019494			Inflammation		Candida albicans, Aspergillus fumigatus
cxcl3	NM_203320			Inflammation		Candida albicans, Aspergillus fumigatus
cxcl9	NM_008599			Inflammation		Candida albicans, Aspergillus fumigatus
f2rl1	NM_007974
f3	NM_010171			Inflammation		Aspergillus fumigatus
fcgr1	NM_010186				Phagocytosis	Candida albicans, Aspergillus fumigatus
fcgr3	NM_010188					Aspergillus fumigatus
fcgr4	NM_144559					Candida albicans
fcnb	NM_010190				Phagocytosis	Aspergillus fumigatus
fos	NM_010234		Toll-Like receptor (TLR) signaling	Inflammation
ifng	NM_008337					Candida albicans, Aspergillus fumigatus
ikbkb	NM_010546		NF-κβ signaling
il10	NM_010548		NF-κβ signaling	Inflammation		Aspergillus fumigatus
il12a	NM_008351					Aspergillus fumigatus
il12b	NM_001303244					Candida albicans, Aspergillus fumigatus
il18	NM_008360					Candida albicans, Aspergillus fumigatus
il1α	NM_010554			Inflammation		Candida albicans, Aspergillus fumigatus
il1β	NM_008361			Inflammation		Candida albicans, Aspergillus fumigatus
il1r1	NM_008362					Candida albicans, Aspergillus fumigatus
il2	NM_008366			Inflammation
il23a	NM_031252			Inflammation		Candida albicans
il6	NM_001314054			Inflammation		Candida albicans, Aspergillus fumigatus
irak1	NM_008363		Toll-Like receptor (TLR) signaling
irak4	NM_029926		NF-κβ signaling
itgam	NM_008401	Beta-glucan receptors	Complement signaling
itgb2	NM_008404	Beta-glucan receptors	Toll-Like receptor (TLR) and Complement signaling	Inflammation
jun	NM_010591		Toll-Like receptor (TLR) signaling			Aspergillus fumigatus
lyn	NM_010747			Inflammation
malt1	NM_172833		Dectin-1 and NF-κβ signaling			Aspergillus fumigatus
map2k4	NM_009157		Toll-Like receptor (TLR) signaling
map3k7	NM_172688		NF-κβ signaling
mapk14	NM_011951		Toll-Like receptor (TLR) signaling			Aspergillus fumigatus
mapk8	NM_016700		Toll-Like receptor (TLR) signaling
mbl2	NM_010776		Complement signaling	Inflammation	Phagocytosis	Aspergillus fumigatus
mrc1	NM_008625	Mannose/chitin receptors
myd88	NM_010851		Toll-Like receptor (TLR) signaling	Inflammation		Candida albicans, Aspergillus fumigatus
nfkb1	NM_008689		NF-κβ signaling	Inflammation		Candida albicans
nfkbia	NM_010907		NF-κβ signaling			Aspergillus fumigatus
nlrp3	NM_145827	Other standard fungal recognition receptors	NOD-Like receptor (NLR) signaling
nptx1	NM_008730	Other standard fungal recognition receptors
plcg2	NM_172285		Dectin-1 signaling
ptgs2	NM_011198			Inflammation		Candida albicans, Aspergillus fumigatus
ptpn6	NM_013545					Aspergillus fumigatus
ptx3	NM_008987	Other standard fungal recognition receptors				Aspergillus fumigatus
pycard	NM_023258		NOD-Like receptor (NLR) signaling
raf1	NM_029780		Dectin-1 signaling
scarf1	NM_001004157	Beta-glucan receptors
sftpd	NM_009160				Phagocytosis	Aspergillus fumigatus
socs3	NM_007707					Candida albicans, Cryptococcus neoformans
st3gal5	NM_011375					Aspergillus fumigatus
stat1	NM_009283		NF-κβ signaling			Aspergillus fumigatus
syk	NM_011518		Dectin-1 and Complement signaling			Aspergillus fumigatus
tirap	NM_054096		Toll-Like receptor (TLR) signaling	Inflammation
tlr2	NM_011905	Beta-glucan receptors Mannose/chitin receptors	Toll-Like receptor (TLR) signaling	Inflammation		Candida albicans, Aspergillus fumigatus
tlr4	NM_021297	Mannose/chitin receptors	Toll-Like receptor (TLR) signaling	Inflammation		Aspergillus fumigatus
tlr9	NM_031178	Other standard fungal recognition receptors	Toll-Like receptor (TLR) signaling	Inflammation		Aspergillus fumigatus
tnf	NM_013693		NF-κβ signaling	Inflammation		Candida albicans, Aspergillus fumigatus
traf6	NM_009424		Toll-Like receptor (TLR) signaling
