# Supplementary material for: Altered expression of genes related to innate antifungal immunity in the absence of galectin-3
Source: Virulence. 2021 Mar 29;12(1):981–8. doi: 10.1080/21505594.2021.1903212 (PMC8009118; doi:10.1080/21505594.2021.1903212)
Supplement: Supplemental Material [file KVIR_A_1903212_SM1221.zip › Supplementary Table S2.xlsx]

## Sheet: Table S2.
Table S2. Fold Regulation RT² Profiler™ PCR Array Mouse Antifungal Response
RefSeq Number	Gene	Lung	Spleen	Brain
NM_009740	bcl10	-1.73	-2.55	1.23
NM_009778	c3	-2.06	-2.53	2.33
NM_007577	c5ar1	-1.53	-1.24	-1.04
NM_001037747	card9	-1.00	-3.01	-1.36
NM_009807	casp1	-1.20	-1.89	2.39
NM_009812	casp8	-1.06	-1.66	1.25
NM_011331	ccl12	-1.18	-1.04	3.13
NM_016960	ccl20	-6.20	-2.35	1.20
NM_013653	ccl5	1.10	-1.62	2.56
NM_009912	ccr1	-1.23	1.68	-1.05
NM_009917	ccr5	-2.68	11.08	-6.69
NM_009841	cd14	-1.63	-2.10	1.03
NM_144943	cd207	-1.41	-3.46	1.20
NM_133238	cd209a	-1.18	-1.69	2.49
NM_007643	cd36	-1.02	-2.03	2.05
NM_011611	cd40	-1.37	-1.73	1.49
NM_007650	cd5	-1.67	-1.61	1.81
NM_009856	cd83	-1.76	-1.82	-1.00
NM_023186	chia1	-1.07	-5.50	1.03
NM_020001	clec4n	1.04	-1.44	2.75
NM_020008	clec7a	-1.31	-2.07	2.39
NM_130449	colec12	-1.25	-1.16	-85.16
NM_009969	csf2	-2.83	-1.16	5.20
NM_009971	csf3	1.06	-1.53	-1.28
NM_008176	cxcl1	1.43	-4.69	1.20
NM_021274	cxcl10	-3.71	-1.93	2.08
NM_019494	cxcl11	1.06	-2.35	1.20
NM_203320	cxcl3	-2.15	-2.35	1.20
NM_008599	cxcl9	1.06	-1.48	1.20
NM_007974	f2rl1	-1.27	-1.99	1.26
NM_010171	f3	-1.11	-2.03	-1.10
NM_010186	fcgr1	-2.91	-1.73	-1.02
NM_010188	fcgr3	-1.40	-1.34	1.21
NM_144559	fcgr4	-1.12	-2.08	1.84
NM_010190	fcnb	1.06	-1.91	1.20
NM_010234	fos	-1.30	-3.43	-3.51
NM_008337	ifng	1.19	-1.83	1.20
NM_010546	ikbkb	-1.66	-3.86	-1.06
NM_010548	il10	1.06	1.04	1.20
NM_008351	il12a	-2.12	-1.35	-1.71
NM_001303244	il12b	-6.46	-2.43	3.18
NM_008360	il18	-1.22	-1.91	1.18
NM_010554	il1α	-2.19	-2.43	1.39
NM_008361	il1β	-1.56	-2.64	2.07
NM_008362	il1r1	-1.72	-2.20	-1.29
NM_008366	il2	-1.22	1.62	2.60
NM_031252	il23a	-1.34	-1.84	1.78
NM_001314054	il6	-2.15	1.22	1.20
NM_008363	irak1	-1.59	-1.75	1.09
NM_029926	irak4	-1.39	-2.08	-1.51
NM_008401	itgam	-1.44	-1.91	-1.54
NM_008404	itgb2	1.10	-2.06	-1.11
NM_010591	jun	-1.17	-3.61	-1.60
NM_010747	lyn	-1.53	-1.51	1.15
NM_172833	malt1	-1.49	-2.60	-1.28
NM_009157	map2k4	-1.35	-2.25	-1.13
NM_172688	map3k7	-1.67	-2.27	-1.35
NM_011951	mapk14	-1.50	-3.63	-1.34
NM_016700	mapk8	-1.08	-1.55	1.38
NM_010776	mbl2	4.56	-2.35	2.94
NM_008625	mrc1	1.51	2.16	1.10
NM_010851	myd88	-2.52	-3.48	1.47
NM_008689	nfkb1	1.09	-1.37	-1.28
NM_010907	nfkbia	1.40	-1.83	-1.12
NM_145827	nlrp3	1.73	-1.51	-1.08
NM_008730	nptx1	-1.36	-2.35	-4.06
NM_172285	plcg2	1.10	-1.46	1.12
NM_011198	ptgs2	1.29	1.01	-1.63
NM_013545	ptpn6	-1.06	-1.78	1.24
NM_008987	ptx3	-1.02	-2.35	3.09
NM_023258	pycard	1.10	-1.27	1.09
NM_029780	raf1	-1.01	-1.52	-1.09
NM_001004157	scarf1	1.68	-2.43	-1.83
NM_009160	sftpd	1.38	-12.55	4.11
NM_007707	socs3	-1.84	-4.92	-1.71
NM_011375	st3gal5	-1.01	-1.53	-1.00
NM_009283	stat1	-1.09	-1.27	-1.16
NM_011518	syk	-3.61	-5.28	1.12
NM_054096	tirap	1.01	-1.78	-1.11
NM_011905	tlr2	1.32	-1.31	-1.14
NM_021297	tlr4	-1.68	-1.17	1.46
NM_031178	tlr9	-1.48	2.10	1.42
NM_013693	tnf	1.32	-1.74	1.20
NM_009424	traf6	-1.24	-1.21	-1.67
