# Supplementary material for: Altered expression of genes related to innate antifungal immunity in the absence of galectin-3
Source: Virulence. 2021 Mar 29;12(1):981–8. doi: 10.1080/21505594.2021.1903212 (PMC8009118; doi:10.1080/21505594.2021.1903212)
Supplement: Supplemental Material [file KVIR_A_1903212_SM1221.zip › Supplementary Table S3.xlsx]

## Sheet: Table S3
	Table S3. Gene expression profile in the lungs of Gal-3 KO mice compared to WT mice
	Gene	Up-regulated	Down- regulated	RefSeq	Descriptions
	c3	-	-2.06	NM_009778	Complement component 3
	ccl20	-	-6.2	NM_016960	Chemokine (C-C motif) ligand 20
	ccr5	-	-2.68	NM_009917	Chemokine (C-C motif) receptor 5
	csf2	-	-2.83	NM_009969	Colony stimulating fator 2 (granulocyte-machophage)
	cxcl10	-	-3.71	NM_021274	Chemokine (C-X-C motif) ligand 10
	cxcl3	-	-2.15	NM_203320	Chemokine (C-X-C motif) ligand 3
	fcgr1	-	-2.91	NM_010186	Fc receptor. IgG. high affinity I
	il-12a	-	-2.12	NM_008351	Interleukin 12a
	il-12b	-	-6.46	NM_001303244	Interleukin 12b
	il-1α	-	-2.19	NM_010554	Interleukin 1 alfa
	il-6	-	-2.15	NM_001314054	Interleukin 6
	mbl2	4.56	-	NM_010776	Mannose-binding lectin (Protein C) 2
	myd88	-	-2.52	NM_010851	Myeloid differentiation primary response gene 88
	syk	-	-3.61	NM_011518	Spleen tyrosine kinase
