# Supplementary material for: Altered expression of genes related to innate antifungal immunity in the absence of galectin-3
Source: Virulence. 2021 Mar 29;12(1):981–8. doi: 10.1080/21505594.2021.1903212 (PMC8009118; doi:10.1080/21505594.2021.1903212)
Supplement: Supplemental Material [file KVIR_A_1903212_SM1221.zip › Supplementary Table S4.xlsx]

## Sheet: Table S4
Table S4. Gene expression profile in the spleens of Gal-3 KO mice compared to WT mice
Gene	Up- regulated	Down- regulated	RefSeq	Descriptions
bcl10	-	-2.55	NM_009740	B-cell leucemia/lymphoma 10
c3	-	-2.53	NM_009778	Complement component 3
card9	-	-3.01	NM_001037747	Caspase recruitment domain family. member 9
ccl20	-	-2.35	NM_016960	Chemokine (C-C motif) ligand 20
cd14	-	-2.1	NM_009841	CD 14 antigen
cd207	-	-3.46	NM_144943	CD207 antigen
cd36	-	-2.03	NM_007643	CD36 antigen
chia1	-	-5.5	NM_023186	Chitinase 1
clec7a	-	-2.07	NM_020008	C- type lectin domain family 7. member a
ccr5	11.08	-	NM_009917	Chemokine (C-C motif) receptor 5
cxcl1	-	-4.69	NM_008176	Chemokine (C-X-C motif) ligand 11
cxcl11	-	-2.35	NM_019494	Chemokine (C-X-C motif) ligand 11
cxcl3	-	-2.35	NM_203320	Chemokine (C-X-C motif) ligand 3
f3	-	-2.03	NM_010171	Coagulation factor III
fcgr4	-	-2.08	NM_144559	Fc receptor. IgG. low affinity IV
fos	-	-3.43	NM_010234	FBJ osteosarcoma oncogene
ikbkb	-	-3.86	NM_010546	Inhibitor of Kappa B kinase β
il-12b	-	-2.43	NM_001303244	Interleukin 12b
il-1α	-	-2.43	NM_010554	Interleukin 1 alpha
il-1β	-	-2.64	NM_008361	Interleukin 1 beta
il1r1	-	-2.2	NM_008362	Interleukin 1 receptor. type I
irak4	-	-2.08	NM_029926	Interleukin-1 receptor- associated kinase 4
itgb2	-	-2.06	NM_008404	Integrin beta 2
jun	-	-3.61	NM_010591	Jun oncogene
malt1	-	-2.6	NM_172833	Mucosa associated lymphoid tissue lymphoma translocation gene 1
map2k4	-	-2.25	NM_009157	Mitogen-actived protein kinase kinase 4
map3k7	-	-2.27	NM_172688	Mitogen-actived protein kinase kinase kinase 7
mapk14	-	-3.63	NM_011951	Mitogen-actived protein kinase 14
mcr1	2.16	-	NM_008625	Mannose receptor. C. type 1
mbl2	-	-2.35	NM_010776	Mannose-binding lectin (Protein C) 2
myd88	-	-3.48	NM_010851	Myeloid differentiation primary response gene 88
nptx1	-	-2.35	NM_008730	Neuronal pentraxina 1
ptx3	-	-2.35	NM_008987	Pentraxin related gene
scarf1	-	-2.43	NM_001004157	Scavenger receptor class F. member 1
sftpd	-	-12.55	NM_009160	Surfactant associated protein D
socs3	-	-4.92	NM_007707	Suppressor of cytokine signaling 3
syk	-	-5.28	NM_011518	Spleen tyrosine Kinase
tlr9	2.1	-	NM_031178	Toll- like receptor 9
