# Supplementary material for: Altered expression of genes related to innate antifungal immunity in the absence of galectin-3
Source: Virulence. 2021 Mar 29;12(1):981–8. doi: 10.1080/21505594.2021.1903212 (PMC8009118; doi:10.1080/21505594.2021.1903212)
Supplement: Supplemental Material [file KVIR_A_1903212_SM1221.zip › Supplementary Table S5.xlsx]

## Sheet: Table S5
Table S5. Gene expression profile in the brains of Gal-3 KO mice compared to WT mice
Gene	Up-regulated	Down-regulated	RefSeq	Descriptions
c3	2.33	-	NM_009778	Complement component 3
casp1	2.39	-	NM_009807	Caspase 1
ccl12	3.13	-	NM_011331	Chemokine (C-C motif) ligand 12
ccl5	2.56	-	NM_013653	Chemokine (C-C motif) ligand 5
ccr5	-	-6.69	NM_009917	Chemokine (C-C motif) receptor 5
cd209a	2.49	-	NM_133238	CD209a antigen
cd36	2.05	-	NM_007643	CD36 antigen
clec4n	2.75	-	NM_020001	C- type lectin domain family 4. member n
clec7a	2.39	-	NM_020008	C- type lectin domain family 7. member a
colec12	-	-85.16	NM_130449	Collectin sub-family member 12
csf2	5.2	-	NM_009969	Colony stimulating fator 2 (granulocyte-machophage)
cxcl10	2.08	-	NM_021274	Chemokine (C-X-C motif) ligand 10
fos	-	-3.51	NM_010234	FBJ osteosarcoma oncogene
il-12b	3.18	-	NM_001303244	Interleukin 12b
il-1β	2.07	-	NM_008361	Interleukin 1 beta
il-2	2.6	-	NM_008366	Interleukin 2
mbl2	2.94	-	NM_010776	Mannose-binding lectin (Protein C) 2
nptx1	-	-4.06	NM_008730	Neuronal pentraxina 1
ptx3	3.09	-	NM_008987	Pentrax gene related
sftpd	4.11	-	NM_009160	Surfactant associated protein D
